# Supplementary material for: Environmental Effects of the COVID-19 Pandemic: The Experience of Bogotá, 2020
Source: Int J Environ Res Public Health. 2022 May 23;19(10):6350. doi: 10.3390/ijerph19106350 (PMC9141921; doi:10.3390/ijerph19106350)
Supplement: Supplementary file 1 [file ijerph-19-06350-s001.zip]

Archive with 1 entries (1 files):
- ijerph-1673884-supplementary.pdf
